# Supplementary material for: Genetic structure of Mycoplasma ovipneumoniae informs pathogen spillover dynamics between domestic and wild Caprinae in the western United States
Source: Sci Rep. 2019 Oct 25;9:15318. doi: 10.1038/s41598-019-51444-x (PMC6814754; doi:10.1038/s41598-019-51444-x)
Supplement: Supplementary file 2 — Dataset 1 [file 41598_2019_51444_MOESM2_ESM.xlsx]

## Sheet: MetaData
STRAIN NO.	Strain identification number. Prefix refers to the species the strain was identified in. Multiple strain numbers refer to strains shared across species. An added "-g" for BHS indicates a bighorn strain falling within the goat clade.
CLADE	Genetic clade that the concatenated 4-locus sequence fell within as in Figure 4: goat (green) or sheep (gray)
IGS_GB	NCBI GenBank Accession or BioProject (PRJNA) No. for the 16S-23S intergenic spacer region (IGS) sequence
16S_GB	NCBI GenBank Accession or BioProject (PRJNA) No. for the small ribosomal subunit (16S) sequence
rpoB_GB	NCBI GenBank Accession or BioProject (PRJNA) No. for the RNA polymerase B gene (rpoB) sequence
gyrB_GB	NCBI GenBank Accession or BioProject (PRJNA) No. for the gyrase B gene (gyrB) sequence
YEAR	Year of sampling
WADDL NO.	Identification number assigned upon submission to the Washington Animal Disease Diagnostic Laboratory (WADDL)
SPEC NO.	Specimen number, associated with the WADDL submission
ANIMAL ID	Field identification number assigned by agency collecting the sample
SPECIES	Bighorn sheep (BHS), Domestic sheep (DOSH), domestic goat (DOGO), or mountain goat (MTGO)
STATE or REGION	State where sample was collected from. DOSH locations are represented to the region-level, with regions defined as follows: East = MI, MN, WI; Central = CO, ID, KS, MT, NM, SD, TX, UT, WY; West = CA, NV, OR, WA
POPULATION	Population of individual sampled; refers to localized geographic information for BHS, DOGO, and MTGO
LAT	Latitude of sample location
LONG	Longitude of sample location

## Sheet: DATA
STRAIN NO.	CLADE	IGS_GB	16S_GB	rpoB_GB	gyrB_GB	YEAR	SPECIES	WADDL NUMBER	SPEC NO.	ANIMAL ID	STATE or REGION	POPULATION	LAT	LONG
BHS-001	Sheep	MN019209	MN028026	MN037043	MN036624	2012	BHS	12801	163	3456	AZ	Blacks	35.4222	-114.486
BHS-001	Sheep	MN019210	MN028027	MN037044	MN036625	2012	BHS	12801	185	3483	AZ	Blacks	35.4222	-114.486
BHS-001	Sheep	MN019254	MN028071	MN037088	MN036669	2013	BHS	12887	40	13-0338	AZ	Blacks	35.4222	-114.486
BHS-001	Sheep	MN019263	MN028080	MN037097	MN036678	2013	BHS	12938	53	13-0310	AZ	Blacks	35.4222	-114.486
BHS-001	Sheep	MN019366	MN028183	MN037200	MN036781	2015	BHS	15085	73	15-0626a	AZ	Blacks	35.5387	-114.553
BHS-001	Sheep	MN019207	MN028024	MN037041	MN036622	2012	BHS	12799	98	8104	AZ	Nwthumb	35.9207	-114.67
BHS-001	Sheep	MN019208	MN028025	MN037042	MN036623	2012	BHS	12799	102	8113	AZ	Nwthumb	35.9022	-114.62
BHS-001	Sheep	MN019205	MN028022	MN037039	MN036620	2012	BHS	7537	4	1240	NV	River_Mtns_HemenwayPk	36.0419	-114.876
BHS-002	Sheep	MN019353	MN028170	MN037187	MN036768	2015	BHS	11672	4	15-0436	AZ	Blacks	35.4222	-114.486
BHS-002	Sheep	MN019363	MN028180	MN037197	MN036778	2015	BHS	15083	4	15-0624	AZ	Blacks	35.5387	-114.553
BHS-002	Sheep	MN019364	MN028181	MN037198	MN036779	2015	BHS	15083	5	15-0625	AZ	Blacks	35.5387	-114.553
BHS-002	Sheep	MN019365	MN028182	MN037199	MN036780	2015	BHS	15083	6	15-0626b	AZ	BLACKS	35.5387	-114.553
BHS-002	Sheep	MN019482	MN028299	MN037316	MN036897	2017	BHS	302	2	17-0003	AZ	Blacks	35.4222	-114.486
BHS-002	Sheep	MN019362	MN028179	MN037196	MN036777	2015	BHS	15078	7	15-0588	AZ	BoulderCity	35.9588	-114.758
BHS-002	Sheep	MN019358	MN028175	MN037192	MN036773	2015	BHS	13072	21	15-0477	AZ	GrandWash	36.0994	-114.091
BHS-002	Sheep	MN019359	MN028176	MN037193	MN036774	2015	BHS	13072	23	15-0479	AZ	GrandWash	36.0994	-114.091
BHS-002	Sheep	MN019360	MN028177	MN037194	MN036775	2015	BHS	13072	29	15-0487	AZ	GrandWash	36.0994	-114.091
BHS-002	Sheep	MN019244	MN028061	MN037078	MN036659	2013	BHS	9496	5	S1306343	CA	MarbleMtn	34.6427	-115.616
BHS-002	Sheep	MN019245	MN028062	MN037079	MN036660	2013	BHS	9498	4	S1306342	CA	MarbleMtn	34.6427	-115.616
BHS-002	Sheep	MN019236	MN028053	MN037070	MN036651	2013	BHS	6217	3	S1304113	CA	OldDadMountain	35.1558	-115.811
BHS-002	Sheep	MN019237	MN028054	MN037071	MN036652	2013	BHS	6528	4	S1304262	CA	OldDadMountain	35.1558	-115.811
BHS-002	Sheep	MN019329	MN028146	MN037163	MN036744	2015	BHS	1721	27	3827-20215	NV	River_Mtns	36.0419	-114.876
BHS-002	Sheep	MN019261	MN028078	MN037095	MN036676	2013	BHS	12928	43	2477	NV	SpringRange_N	36.0051	-115.465
BHS-002	Sheep	MN019259	MN028076	MN037093	MN036674	2013	BHS	12928	39	2473	NV	SpringRange_S	35.9061	-115.398
BHS-002	Sheep	MN019260	MN028077	MN037094	MN036675	2013	BHS	12928	41	2475	NV	SpringRange_S	35.8511	-115.385
BHS-003	Sheep	MN019483	MN028300	MN037317	MN036898	2017	BHS	302	3	17-0004	AZ	Blacks	35.4222	-114.486
BHS-004	Sheep	MN019311	MN028128	MN037145	MN036726	2014	BHS	13808	112	14-0443	AZ	Blacks/Superstition/Plomosa	33.6556	-114.019
BHS-004	Sheep	MN019268	MN028085	MN037102	MN036683	2013	BHS	13396	83	13-0378	AZ	Plomosa	33.6556	-114.019
BHS-004	Sheep	MN019417	MN028234	MN037251	MN036832	2016	BHS	15469	46	16-0800	AZ	Plomosas	33.6556	-114.019
BHS-004	Sheep	MN019347	MN028164	MN037181	MN036762	2015	BHS	10408	16	15-0409	AZ	SantaCatalina	32.4269	-110.789
BHS-004	Sheep	MN019348	MN028165	MN037182	MN036763	2015	BHS	10409	12	15-0410	AZ	SantaCatalina	32.4269	-110.789
BHS-004	Sheep	MN019350	MN028167	MN037184	MN036765	2015	BHS	10722	4	15-407	AZ	SantaCatalina	32.4269	-110.789
BHS-004	Sheep	MN019399	MN028216	MN037233	MN036814	2016	BHS	2305	2	16-0187	AZ	SantaCatalina	32.4269	-110.789
BHS-004	Sheep	MN019351	MN028168	MN037185	MN036766	2015	BHS	11033	7	51506537	CA	JoshuaTree	33.8734	-115.901
BHS-004	Sheep	MN019352	MN028169	MN037186	MN036767	2015	BHS	11033	9	S1506537	CA	JoshuaTree	33.8734	-115.901
BHS-005	Sheep	MN019400	MN028217	MN037234	MN036815	2016	BHS	2309	22	16-0168	AZ	Gila	32.5979	-114.304
BHS-006	Sheep	MN019401	MN028218	MN037235	MN036816	2016	BHS	2309	24	16-0170	AZ	Gila	32.5979	-114.304
BHS-006	Sheep	MN019402	MN028219	MN037236	MN036817	2016	BHS	2309	28	16-0174	AZ	Gila	32.5979	-114.304
BHS-007	Sheep	MN019403	MN028220	MN037237	MN036818	2016	BHS	2309	30	16-0176	AZ	Gila	32.5979	-114.304
BHS-007	Sheep	MN019371	MN028188	MN037205	MN036786	2015	BHS	15539	46	15-0662	AZ	ImperialHills	33.7792	-114.111
BHS-007	Sheep	MN019372	MN028189	MN037206	MN036787	2015	BHS	15539	48	15-0664	AZ	ImperialHills	33.7792	-114.111
BHS-007	Sheep	MN019395	MN028212	MN037229	MN036810	2016	BHS	2300	14	16-0154	AZ	Kofa	33.3273	-113.838
BHS-007	Sheep	MN019396	MN028213	MN037230	MN036811	2016	BHS	2300	16	16-0156	AZ	Kofa	33.3273	-113.838
BHS-007	Sheep	MN019397	MN028214	MN037231	MN036812	2016	BHS	2300	22	16-0162	AZ	Kofa	33.3273	-113.838
BHS-007	Sheep	MN019398	MN028215	MN037232	MN036813	2016	BHS	2300	25	16-0165	AZ	Kofa	33.3273	-113.838
BHS-007	Sheep	MN019265	MN028082	MN037099	MN036680	2013	BHS	13396	54	13-0349	AZ	Plomosa	33.6556	-114.019
BHS-007	Sheep	MN019418	MN028235	MN037252	MN036833	2016	BHS	15469	53	16-0807	AZ	Plomosas	33.6556	-114.019
BHS-007	Sheep	MN019419	MN028236	MN037253	MN036834	2016	BHS	15469	57	16-0811	AZ	Plomosas	33.6556	-114.019
BHS-007	Sheep	MN019420	MN028237	MN037254	MN036835	2016	BHS	15469	59	16-0813	AZ	Plomosas	33.6556	-114.019
BHS-007	Sheep	MN019266	MN028083	MN037100	MN036681	2013	BHS	13396	60	13-0355	AZ	Trigo	33.1863	-114.485
BHS-008	Sheep	MN019300	MN028117	MN037134	MN036715	2014	BHS	9751	12	BH15	AZ	GrandCyn	36.1339	-112.894
BHS-009	Sheep	MN019299	MN028116	MN037133	MN036714	2014	BHS	9751	10	DL14M48	AZ	GrandCyn	36.1339	-112.894
BHS-009	Sheep	MN019305	MN028122	MN037139	MN036720	2014	BHS	11761	4	BH18	AZ	GrandCyn	36.1339	-112.894
BHS-010	Sheep	MN019157	MN027974	MN036991	MN036572	2009	BHS	6157	9	09KBC72	AZ	KanabCr	36.5579	-112.652
BHS-011	Sheep	MN019354	MN028171	MN037188	MN036769	2015	BHS	12934	6	15-0472	AZ	KanabCr	36.566	-112.674
BHS-012	Sheep	MN019355	MN028172	MN037189	MN036770	2015	BHS	12934	8	15-0474	AZ	KanabCr	36.566	-112.674
BHS-013	Sheep	MN019187	MN028004	MN037021	MN036602	2011	BHS	14363	14	11KONWR14	AZ	Kofa	33.3273	-113.838
BHS-013	Sheep	MN019213	MN028030	MN037047	MN036628	2012	BHS	13358	21	6b	AZ	Kofa	33.3273	-113.838
BHS-013	Sheep	MN019159	MN027976	MN036993	MN036574	2009	BHS	13159	3	#18	AZ	Kofa_NWR	33.3273	-113.838
BHS-013	Sheep	MN019267	MN028084	MN037101	MN036682	2013	BHS	13396	78	13-0373	AZ	Trigo	33.1863	-114.485
BHS-014	Sheep	MN019252	MN028069	MN037086	MN036667	2013	BHS	12885	5	13-0292	AZ	Virgin	36.8179	-113.839
BHS-014	Sheep	MN019253	MN028070	MN037087	MN036668	2013	BHS	12885	13	13-0300	AZ	Virgin	36.8179	-113.839
BHS-015	Sheep	MN019312	MN028129	MN037146	MN036727	2014	BHS	14047	80	SD14064	CA	Orocopia	33.5982	-115.733
BHS-015	Sheep	MN019313	MN028130	MN037147	MN036728	2014	BHS	14047	82	SD14066	CA	Orocopia	33.5982	-115.733
BHS-015	Sheep	MN019314	MN028131	MN037148	MN036729	2014	BHS	14047	84	SD14068	CA	Orocopia	33.5982	-115.733
BHS-016	Sheep	MN019158	MN027975	MN036992	MN036573	2009	BHS	12653	9	SP09028	CA	Peninsular	33.0503	-116.274
BHS-016	Sheep	MN019346	MN028163	MN037180	MN036761	2015	BHS	6722	9	S1503720	CA	Peninsular	33.0503	-116.274
BHS-016	Sheep	MN019344	MN028161	MN037178	MN036759	2015	BHS	6107	2	M15-29	CA	Peninsular_LivingDesert	33.0503	-116.274
BHS-017	Sheep	MN019156	MN027973	MN036990	MN036571	2009	BHS	3524	5	SD09025N	CA	WhiteMtns	37.5973	-118.341
BHS-017	Sheep	MN019407	MN028224	MN037241	MN036822	2016	BHS	11070	5	4864	CA	WhiteMtns	37.5973	-118.341
BHS-017	Sheep	MN019294	MN028111	MN037128	MN036709	2014	BHS	7699	1	3414	NV	ExcelsiorMtns	38.2748	-118.313
BHS-017	Sheep	MN019308	MN028125	MN037142	MN036723	2014	BHS	12134	110	3531	NV	Gabbs	38.5713	-118.114
BHS-017	Sheep	MN019309	MN028126	MN037143	MN036724	2014	BHS	12134	119	3540	NV	Gabbs	38.5713	-118.114
BHS-017	Sheep	MN019292	MN028109	MN037126	MN036707	2014	BHS	5368	40	3381	NV	LastChanceRange	36.3591	-116.16
BHS-017	Sheep	MN019306	MN028123	MN037140	MN036721	2014	BHS	12134	102	3518	NV	Silver_Pks	37.8173	-117.845
BHS-017	Sheep	MN019307	MN028124	MN037141	MN036722	2014	BHS	12134	107	3523	NV	Silver_Pks	37.8173	-117.845
BHS-018	Sheep	MN019431	MN028248	MN037265	MN036846	2016	BHS	HEL	8	15-12	CO	Almont-same	38.6455	-106.845
BHS-018	Sheep	MN019438	MN028255	MN037272	MN036853	2016	BHS	HEL	15	15-25	CO	Almont-same	38.6455	-106.845
BHS-018	Sheep	MN019440	MN028257	MN037274	MN036855	2016	BHS	HEL	17	15-28	CO	Almont-same	38.6455	-106.845
BHS-018	Sheep	MN019447	MN028264	MN037281	MN036862	2016	BHS	HEL	24	15-36	CO	Almont-same	38.6455	-106.845
BHS-018	Sheep	MN019464	MN028281	MN037298	MN036879	2016	BHS	HEL	41	15-7	CO	Almont-same	38.6455	-106.845
BHS-018	Sheep	MN019424	MN028241	MN037258	MN036839	2016	BHS	HEL	1	15-1	CO	FossilRidge-same	38.6908	-106.693
BHS-018	Sheep	MN019432	MN028249	MN037266	MN036847	2016	BHS	HEL	9	15-15	CO	FossilRidge-same	38.6908	-106.693
BHS-018	Sheep	MN019446	MN028263	MN037280	MN036861	2016	BHS	HEL	23	15-35	CO	FossilRidge-same	38.6908	-106.693
BHS-018	Sheep	MN019451	MN028268	MN037285	MN036866	2016	BHS	HEL	28	15-41	CO	FossilRidge-same	38.6908	-106.693
BHS-018	Sheep	MN019148	MN027965	MN036982	MN036563	2007	BHS	16615	11	2985	CO	FWRF_CO_Div_Wildlife	38.6908	-106.693
BHS-019	Sheep	MN019437	MN028254	MN037271	MN036852	2016	BHS	HEL	14	15-24	CO	ArkansasRiver-GribblesPark	38.4626	-105.555
BHS-019	Sheep	MN019448	MN028265	MN037282	MN036863	2016	BHS	HEL	25	15-37	CO	ArkansasRiver-GribblesPark	38.4626	-105.555
BHS-019	Sheep	MN019449	MN028266	MN037283	MN036864	2016	BHS	HEL	26	15-39	CO	ArkansasRiver-GribblesPark	38.4626	-105.555
BHS-019	Sheep	MN019453	MN028270	MN037287	MN036868	2016	BHS	HEL	30	15-43	CO	ArkansasRiver-GribblesPark	38.4626	-105.555
BHS-019	Sheep	MN019459	MN028276	MN037293	MN036874	2016	BHS	HEL	36	15-49	CO	ArkansasRiver-GribblesPark	38.4626	-105.555
BHS-019	Sheep	MN019460	MN028277	MN037294	MN036875	2016	BHS	HEL	37	15-50	CO	ArkansasRiver-GribblesPark	38.4626	-105.555
BHS-020	Sheep	MN019458	MN028275	MN037292	MN036873	2016	BHS	HEL	35	15-48	CO	ArkansasRiver-GribblesPark	38.4626	-105.555
BHS-020	Sheep	MN019284	MN028101	MN037118	MN036699	2014	BHS	2017	54	Maestus_17	CO	MaestusMtn	37.6326	-105.11
BHS-020	Sheep	MN019285	MN028102	MN037119	MN036700	2014	BHS	2017	70	Maestus_104	CO	MaestusMtn	37.6326	-105.11
BHS-020	Sheep	MN019286	MN028103	MN037120	MN036701	2014	BHS	2017	81	Maestus_115	CO	MaestusMtn	37.6326	-105.11
BHS-021	Sheep	MN019433	MN028250	MN037267	MN036848	2016	BHS	HEL	10	15-19	CO	BuffaloPeaks-Granite	39.1006	-106.149
BHS-021	Sheep	MN019434	MN028251	MN037268	MN036849	2016	BHS	HEL	11	15-21	CO	BuffaloPeaks-Granite	39.1006	-106.149
BHS-021	Sheep	MN019442	MN028259	MN037276	MN036857	2016	BHS	HEL	19	15-30	CO	BuffaloPeaks-Granite	39.1006	-106.149
BHS-022	Sheep	MN019454	MN028271	MN037288	MN036869	2016	BHS	HEL	31	15-44	CO	ClearCreek-Georgetown	39.761	-105.694
BHS-023-g	Goat	MN019470	MN028287	MN037304	MN036885	2016	BHS	HEL	47	15-53	CO	Purgatoire-Chacuaco-same	37.4927	-103.662
BHS-024	Sheep	MN019380	MN028197	MN037214	MN036795	2015	BHS	N/A	N/A	15BC19	ID	BIGCANYON	45.7754	-116.322
BHS-024	Sheep	MN019381	MN028198	MN037215	MN036796	2015	BHS	N/A	N/A	15BC43	ID	BIGCANYON	45.7754	-116.322
BHS-024	Sheep	MN019179	MN027996	MN037013	MN036594	2010	BHS	Katie - 29	N/A	10MY58	ID	MYERS	45.4723	-116.553
BHS-024	Sheep	MN019183	MN028000	MN037017	MN036598	2011	BHS	5078	6	10MY32	ID	MYERS	45.4723	-116.553
BHS-024	Sheep	MN019188	MN028005	MN037022	MN036603	2011	BHS	14501	34	11RB01	ID	REDBIRD	46.2257	-116.941
BHS-024	Sheep	MN019189	MN028006	MN037023	MN036604	2011	BHS	14501	36	11RB06	ID	REDBIRD	46.2257	-116.941
BHS-024	Sheep	MN019192	MN028009	MN037026	MN036607	2011	BHS	15289	P1	11ID04	ID	REDBIRD	46.2257	-116.941
BHS-024	Sheep	MN019173	MN027990	MN037007	MN036588	2010	BHS	7369	8	10OR05	OR	LOSTINE	45.2583	-117.324
BHS-024	Sheep	MN019269	MN028086	MN037103	MN036684	2013	BHS	13860	11	14MI45	OR	LOSTINE	45.2583	-117.324
BHS-024	Sheep	MN019270	MN028087	MN037104	MN036685	2013	BHS	13860	13	04LO12	OR	LOSTINE	45.2583	-117.324
BHS-024	Sheep	MN019271	MN028088	MN037105	MN036686	2013	BHS	13860	15	13LO79	OR	LOSTINE	45.2583	-117.324
BHS-024	Sheep	MN019272	MN028089	MN037106	MN036687	2013	BHS	13860	16	13LO84	OR	LOSTINE	45.2583	-117.324
BHS-024	Sheep	MN019289	MN028106	MN037123	MN036704	2014	BHS	2223	1	01LO34	OR	LOSTINE	45.2583	-117.324
BHS-024	Sheep	MN019147	MN027964	MN036981	MN036562	2006	BHS	12942	b	06ORSM90	OR	SHEEP_MT	45.6222	-116.655
BHS-024	Sheep	MN019206	MN028023	MN037040	MN036621	2012	BHS	7763	6	12OR02	OR	WENAHA	45.9205	-117.576
BHS-024	Sheep	MN019197	MN028014	MN037031	MN036612	2012	BHS	1157	6	08AS28	WA	ASOTIN_CR	46.2183	-117.338
BHS-024	Sheep	MN019199	MN028016	MN037033	MN036614	2012	BHS	4335	6	08AS36	WA	ASOTIN_CR	46.2183	-117.338
BHS-024	Sheep	MN019287	MN028104	MN037121	MN036702	2014	BHS	2219	10	14AS18	WA	ASOTIN_CR	46.2183	-117.338
BHS-024	Sheep	MN019288	MN028105	MN037122	MN036703	2014	BHS	2219	20	08AS29	WA	ASOTIN_CR	46.2183	-117.338
BHS-024	Sheep	MN019290	MN028107	MN037124	MN036705	2014	BHS	2278	12	14AS45	WA	ASOTIN_CR	46.2183	-117.338
BHS-024	Sheep	MN019298	MN028115	MN037132	MN036713	2014	BHS	7953	6	14WA10bronchus	WA	ASOTIN_CR	46.2183	-117.338
BHS-024	Sheep	MN019154	MN027971	MN036988	MN036569	2008	BHS	8189	2	08WA05	WA	BLACK_BUTTE	46.0201	-117.086
BHS-024	Sheep	MN019238	MN028055	MN037072	MN036653	2013	BHS	6894	5	13WA01lung	WA	BLACK_BUTTE	46.0201	-117.086
BHS-024	Sheep	MN019239	MN028056	MN037073	MN036654	2013	BHS	7022	3	13WA02	WA	BLACK_BUTTE	46.0201	-117.086
BHS-024	Sheep	MN019240	MN028057	MN037074	MN036655	2013	BHS	7106	8	13WA03	WA	BLACK_BUTTE	46.0201	-117.086
BHS-024	Sheep	MN019241	MN028058	MN037075	MN036656	2013	BHS	7207	2	13WA04	WA	BLACK_BUTTE	46.0201	-117.086
BHS-024	Sheep	MN019242	MN028059	MN037076	MN036657	2013	BHS	7595	5	13WA05lung	WA	BLACK_BUTTE	46.0201	-117.086
BHS-024	Sheep	MN019243	MN028060	MN037077	MN036658	2013	BHS	7629	P1	13WA06	WA	BLACK_BUTTE	46.0201	-117.086
BHS-024	Sheep	KU986496	KU986501	KU986504	KU986507	2014	BHS	2278	10	14BB07a	WA	BLACK_BUTTE	46.0201	-117.086
BHS-024	Sheep	MN019293	MN028110	MN037127	MN036708	2014	BHS	7215	10	14WA05	WA	BLACK_BUTTE	46.0201	-117.086
BHS-025	Sheep	MN019472	MN028289	MN037306	MN036887	2016	BHS	N/A	N/A	16277	ID	EastForkSalmon	44.0828	-114.449
BHS-025	Sheep	MN019473	MN028290	MN037307	MN036888	2016	BHS	N/A	N/A	16339	ID	EastForkSalmon	44.0828	-114.449
BHS-025	Sheep	MN019474	MN028291	MN037308	MN036889	2016	BHS	N/A	N/A	16368	ID	EastForkSalmon	44.0828	-114.449
BHS-025	Sheep	MN019475	MN028292	MN037309	MN036890	2016	BHS	N/A	N/A	16370	ID	EastForkSalmon	44.0828	-114.449
BHS-025	Sheep	MN019476	MN028293	MN037310	MN036891	2016	BHS	N/A	N/A	16373	ID	EastForkSalmon	44.0828	-114.449
BHS-025	Sheep	MN019477	MN028294	MN037311	MN036892	2016	BHS	N/A	N/A	16388	ID	EastForkSalmon	44.0828	-114.449
BHS-025	Sheep	MN019376	MN028193	MN037210	MN036791	2015	BHS	16001	23	634	ID	LOST_RIVER	44.1972	-113.702
BHS-025	Sheep	MN019319	MN028136	MN037153	MN036734	2015	BHS	869	2	50031	ID	MorganCr	44.6725	-114.076
BHS-025	Sheep	MN019320	MN028137	MN037154	MN036735	2015	BHS	869	3	50032	ID	MorganCr	44.6725	-114.076
BHS-025	Sheep	MN019479	MN028296	MN037313	MN036894	2016	BHS	N/A	N/A	16271	ID	MorganCr	44.6725	-114.076
BHS-025	Sheep	MN019480	MN028297	MN037314	MN036895	2016	BHS	N/A	N/A	16278	ID	MorganCr	44.6725	-114.076
BHS-025	Sheep	MN019481	MN028298	MN037315	MN036896	2016	BHS	N/A	N/A	16321	ID	MorganCr	44.6725	-114.076
BHS-025	Sheep	MN019221	MN028038	MN037055	MN036636	2013	BHS	250	8	13671	ID	N_Lemhi	44.7048	-113.837
BHS-025	Sheep	MN019275	MN028092	MN037109	MN036690	2014	BHS	126	5	14655	ID	N_Lemhi	44.7048	-113.837
BHS-025	Sheep	MN019276	MN028093	MN037110	MN036691	2014	BHS	126	10	14661	ID	N_Lemhi	44.7048	-113.837
BHS-025	Sheep	MN019277	MN028094	MN037111	MN036692	2014	BHS	126	14	14667	ID	N_Lemhi	44.7048	-113.837
BHS-025	Sheep	MN019375	MN028192	MN037209	MN036790	2015	BHS	16001	13	641	ID	North_Beaverhead	44.7215	-113.236
BHS-025	Sheep	MN019318	MN028135	MN037152	MN036733	2015	BHS	867	1	50033	ID	PantherCr	45.0517	-114.273
BHS-025	Sheep	MN019488	MN028305	MN037322	MN036903	2017	BHS	2194	112	823	OR	ALVORD_PKS	42.3226	-118.462
BHS-025	Sheep	MN019489	MN028306	MN037323	MN036904	2017	BHS	2194	113	828	OR	STEENS_MTN	42.3789	-118.705
BHS-026	Sheep	MN019478	MN028295	MN037312	MN036893	2016	BHS	N/A	N/A	16391	ID	EastForkSalmon	44.0828	-114.449
BHS-026	Sheep	MN019198	MN028015	MN037032	MN036613	2012	BHS	2951	3	10389N	ID	Lower_Salmon	45.3327	-115.769
BHS-026	Sheep	MN019226	MN028043	MN037060	MN036641	2013	BHS	1116	16	12191	ID	Lower_Salmon	45.3327	-115.769
BHS-026	Sheep	MN019227	MN028044	MN037061	MN036642	2013	BHS	1116	24	R39	ID	Lower_Salmon	45.3327	-115.769
BHS-026	Sheep	MN019223	MN028040	MN037057	MN036638	2013	BHS	779	6	13679	ID	S_Lemhi	44.0854	-113.092
BHS-026	Sheep	MN019146	MN027963	MN036980	MN036561	1984	BHS	9078	1	x	ID	SalmonRiver	45.3853	-115.511
BHS-026	Sheep	MN019219	MN028036	MN037053	MN036634	2013	BHS	192	2	13654	ID	SouthLemhi	44.0854	-113.092
BHS-026	Sheep	MN019220	MN028037	MN037054	MN036635	2013	BHS	192	4	13667	ID	SouthLemhi	44.0854	-113.092
BHS-026	Sheep	MN019160	MN027977	MN036994	MN036575	2009	BHS	13500	3	185887P	MT	EFORKBITTERROOT	45.9238	-113.859
BHS-026	Sheep	MN019161	MN027978	MN036995	MN036576	2009	BHS	13500	6	185889P	MT	EFORKBITTERROOT	45.9238	-113.859
BHS-026	Sheep	MN019162	MN027979	MN036996	MN036577	2009	BHS	13562	1	185898	MT	EFORKBITTERROOT	45.9238	-113.859
BHS-027	Sheep	MN019180	MN027997	MN037014	MN036595	2010	BHS	Katie - 36	a	10UI33	OR	Imnaha	45.5593	-116.833
BHS-027	Sheep	KU986494	KU986499	KU986502	KU986505	2006	BHS	7402	b	06WA03lung	WA	BLACK_BUTTE	46.0201	-117.086
BHS-028	Sheep	MN019321	MN028138	MN037155	MN036736	2015	BHS	1057	9	LOCR14-002	MT	Anaconda	46.1683	-113.061
BHS-028	Sheep	MN019166	MN027983	MN037000	MN036581	2010	BHS	1364	42	186198	MT	LOWERROCKCR	46.653	-113.639
BHS-028	Sheep	MN019168	MN027985	MN037002	MN036583	2010	BHS	2701	2	186249	MT	LOWERROCKCR	46.653	-113.639
BHS-028	Sheep	MN019322	MN028139	MN037156	MN036737	2015	BHS	1058	14	STWA14-007	MT	StillwaterR	45.3064	-110.003
BHS-028	Sheep	MN019323	MN028140	MN037157	MN036738	2015	BHS	1058	16	STWA14-005	MT	StillwaterR	45.3064	-110.003
BHS-029	Sheep	MN019339	MN028156	MN037173	MN036754	2015	BHS	3773	7	52345	MT	Bonner	46.9332	-113.847
BHS-029	Sheep	MN019315	MN028132	MN037149	MN036730	2014	BHS	15013	25	52096	MT	CinnabarMtn	45.0771	-110.993
BHS-029	Sheep	MN019317	MN028134	MN037151	MN036732	2014	BHS	15013	30	52106	MT	CinnabarMtn	45.0771	-110.993
BHS-029	Sheep	MN019338	MN028155	MN037172	MN036753	2015	BHS	3773	5	52266	MT	Gardiner	45.0845	-110.58
BHS-029	Sheep	MN019340	MN028157	MN037174	MN036755	2015	BHS	3773	8	52385	MT	MonumentPk	45.7113	-110.008
BHS-029	Sheep	MN019215	MN028032	MN037049	MN036630	2012	BHS	14375	14	BHS12-082	MT	TomMiner	45.0771	-110.993
BHS-029	Sheep	MN019435	MN028252	MN037269	MN036850	2016	BHS	HEL	12	15-22	WY	Absaroka-ClarksFork	44.9234	-109.389
BHS-029	Sheep	MN019457	MN028274	MN037291	MN036872	2016	BHS	HEL	34	15-47	WY	Absaroka-ClarksFork	44.9234	-109.389
BHS-029	Sheep	MN019466	MN028283	MN037300	MN036881	2016	BHS	HEL	43	15-13	WY	Absaroka-NorthFork	44.4463	-109.767
BHS-029	Sheep	MN019279	MN028096	MN037113	MN036694	2014	BHS	186	72	13-010	WY	MountEverts	44.9738	-110.664
BHS-029	Sheep	MN019280	MN028097	MN037114	MN036695	2014	BHS	186	73	13-011	WY	MountEverts	44.9738	-110.664
BHS-030	Sheep	MN019163	MN027980	MN036997	MN036578	2010	BHS	919	36	186091	MT	Bonner	46.9332	-113.847
BHS-030	Sheep	MN019164	MN027981	MN036998	MN036579	2010	BHS	919	42	186088	MT	Bonner	46.9332	-113.847
BHS-031	Sheep	MN019228	MN028045	MN037062	MN036643	2013	BHS	1823	5	12-001N	MT	CinnabarMtn	45.0771	-110.993
BHS-031	Sheep	MN019343	MN028160	MN037177	MN036758	2015	BHS	4910	14	SUR_SnottyLamb	MT	SunRiver	47.6516	-112.871
BHS-031	Sheep	MN019214	MN028031	MN037048	MN036629	2012	BHS	14375	12	BHS12-076	MT	TomMiner	45.0771	-110.993
BHS-031	Sheep	MN019216	MN028033	MN037050	MN036631	2012	BHS	14375	15	BHS12-083	MT	TomMiner	45.0771	-110.993
BHS-031	Sheep	MN019217	MN028034	MN037051	MN036632	2012	BHS	14375	17	BHS12-085	MT	TomMiner	45.0771	-110.993
BHS-031	Sheep	MN019218	MN028035	MN037052	MN036633	2012	BHS	14375	19	BHS12-087	MT	TomMiner	45.0771	-110.993
BHS-032/MTG-004	Sheep	MN019316	MN028133	MN037150	MN036731	2014	BHS	15013	29	52105	MT	CinnabarMtn	45.0771	-110.993
BHS-032/MTG-004	Sheep	MN019465	MN028282	MN037299	MN036880	2016	BHS	HEL	42	15-10	WY	Absaroka-SouthFork	44.2957	-109.522
BHS-032/MTG-004	Sheep	MN019278	MN028095	MN037112	MN036693	2014	BHS	186	70	13-008	WY	MountEverts	44.9738	-110.664
BHS-033	Sheep	MN019150	MN027967	MN036984	MN036565	2008	BHS	1831	3	8-284-08	MT	Elkhorns	46.3307	-111.683
BHS-033	Sheep	MN019151	MN027968	MN036985	MN036566	2008	BHS	1831	4	8-286-08	MT	Elkhorns	46.3307	-111.683
BHS-033	Sheep	MN019152	MN027969	MN036986	MN036567	2008	BHS	1831	5	8-287-08	MT	Elkhorns	46.3307	-111.683
BHS-033	Sheep	MN019153	MN027970	MN036987	MN036568	2008	BHS	1831	6	8-288-08	MT	Elkhorns	46.3307	-111.683
BHS-034	Sheep	MN019165	MN027982	MN036999	MN036580	2010	BHS	1031	2	186139	MT	LOWERROCKCR	46.653	-113.639
BHS-035	Sheep	MN019409	MN028226	MN037243	MN036824	2016	BHS	11700	N/A	uNBRbhs16-09_dryswab	MT	NatlBisonRange	47.3065	-114.228
BHS-035	Sheep	MN019410	MN028227	MN037244	MN036825	2016	BHS	12047	N/A	uNBRbhs16-14_dryswab	MT	NatlBisonRange	47.3065	-114.228
BHS-035	Sheep	MN019411	MN028228	MN037245	MN036826	2016	BHS	12047	N/A	uNBRbhs16-20_dryswab	MT	NatlBisonRange	47.3065	-114.228
BHS-036	Sheep	MN019342	MN028159	MN037176	MN036757	2015	BHS	4908	22	STWA14-001	MT	StillwaterR	45.3064	-110.003
BHS-036	Sheep	MN019467	MN028284	MN037301	MN036882	2016	BHS	HEL	44	15-16	WY	Absaroka-TroutPeak	44.5608	-109.736
BHS-037/MTG-005	Sheep	MN019181	MN027998	MN037015	MN036596	2011	BHS	2785	9	FRNT03	MT	SunRiver	47.6516	-112.871
BHS-037/MTG-005	Sheep	MN019182	MN027999	MN037016	MN036597	2011	BHS	2785	13	FRNT08	MT	SunRiver	47.6516	-112.871
BHS-037/MTG-005	Sheep	MN019325	MN028142	MN037159	MN036740	2015	BHS	1059	17	SURI14-020	MT	SunRiver	47.6516	-112.871
BHS-037/MTG-005	Sheep	MN019326	MN028143	MN037160	MN036741	2015	BHS	1059	19	SURI-013	MT	SunRiver	47.6516	-112.871
BHS-037/MTG-005	Sheep	MN019327	MN028144	MN037161	MN036742	2015	BHS	1059	23	SURI14-017	MT	SunRiver	47.6516	-112.871
BHS-037/MTG-005	Sheep	MN019302	MN028119	MN037136	MN036717	2014	BHS	11534	5	NDGFBHS237	ND	Ice_Box_Cyn	47.5044	-103.536
BHS-037/MTG-005	Sheep	MN019310	MN028127	MN037144	MN036725	2014	BHS	13452	5	NDGFBHS178	ND	SheepCr	47.5027	-103.436
BHS-037/MTG-005	Sheep	MN019177	MN027994	MN037011	MN036592	2010	BHS	11031	a	Y19	NE	Barrel_Butte	42.6591	-103.196
BHS-037/MTG-005	Sheep	MN019303	MN028120	MN037137	MN036718	2014	BHS	11552	9	SB-53	NE	Sowbelly	42.7441	-103.836
BHS-037/MTG-005	Sheep	MN019175	MN027992	MN037009	MN036590	2010	BHS	9216	1	10L1714	UT	PilotMtn	41.174	-114.012
BHS-038	Sheep	MN019324	MN028141	MN037158	MN036739	2015	BHS	1059	14	SURI14-008	MT	SunRiver	47.6516	-112.871
BHS-038	Sheep	MN019328	MN028145	MN037162	MN036743	2015	BHS	1059	26	SURI-020	MT	SunRiver	47.6516	-112.871
BHS-039	Sheep	MN019281	MN028098	MN037115	MN036696	2014	BHS	186	74	TH13-001	MT	TaylorHilgard	44.8365	-111.394
BHS-039	Sheep	MN019282	MN028099	MN037116	MN036697	2014	BHS	186	75	TH13-002	MT	TaylorHilgard	44.8365	-111.394
BHS-040	Sheep	MN019248	MN028065	MN037082	MN036663	2013	BHS	10853	4	187949	MT	TendoyMtns	44.6361	-112.81
BHS-041	Sheep	MN019301	MN028118	MN037135	MN036716	2014	BHS	9955	8	NDGFBHS12	ND	Ice_Box_Cyn	47.5044	-103.536
BHS-042	Sheep	MN019335	MN028152	MN037169	MN036750	2015	BHS	1811	3	Lamb1	NE	Ft_Robinson	42.701	-103.562
BHS-043	Sheep	MN019406	MN028223	MN037240	MN036821	2016	BHS	11032	6	SB-Y99	NE	Sowbelly	42.7441	-103.836
BHS-043	Sheep	MN019412	MN028229	MN037246	MN036827	2016	BHS	14307	7	BH249	SD	Deadwood	44.3731	-103.729
BHS-043	Sheep	MN019413	MN028230	MN037247	MN036828	2016	BHS	14682	3	BH264	SD	Deadwood	44.3731	-103.729
BHS-044	Sheep	MN019337	MN028154	MN037171	MN036752	2015	BHS	2595	47	3872-021815	NV	BareMtns	36.8641	-116.678
BHS-044	Sheep	MN019330	MN028147	MN037164	MN036745	2015	BHS	1721	28	3828-20215	NV	NTTR_NVTest&TrainingRange	37.135	-116.513
BHS-044	Sheep	MN019415	MN028232	MN037249	MN036830	2016	BHS	15030	27	16-229	NV	NTTR_NVTest&TrainingRange	37.135	-116.513
BHS-044	Sheep	MN019416	MN028233	MN037250	MN036831	2016	BHS	15030	32	16-93	NV	NTTR_NVTest&TrainingRange	37.135	-116.513
BHS-044	Sheep	MN019291	MN028108	MN037125	MN036706	2014	BHS	2670	144	2744	NV	PintwaterRange	36.8773	-115.566
BHS-044	Sheep	MN019345	MN028162	MN037179	MN036760	2015	BHS	6713	18	4217	NV	Stonewalls	37.4601	-117
BHS-045	Sheep	MN019367	MN028184	MN037201	MN036782	2015	BHS	15140	50	10015	NV	BareMtns	36.8641	-116.678
BHS-046	Sheep	MN019193	MN028010	MN037027	MN036608	2012	BHS	492	69	883	NV	CurrentHills	38.8872	-115.43
BHS-047	Sheep	MN019336	MN028153	MN037170	MN036751	2015	BHS	2595	35	3836-021815	NV	DESERT_SHEEP_RANGE	36.851	-115.256
BHS-047	Sheep	MN019250	MN028067	MN037084	MN036665	2013	BHS	12882	P1	2448-2457	NV	ElDorado	35.7647	-114.764
BHS-047	Sheep	MN019264	MN028081	MN037098	MN036679	2013	BHS	13066	P1	2448	NV	ElDorado	35.7647	-114.764
BHS-047	Sheep	MN019251	MN028068	MN037085	MN036666	2013	BHS	12882	P2	2458-2467	NV	McCulloch	35.8419	-115.086
BHS-047	Sheep	MN019247	MN028064	MN037081	MN036662	2013	BHS	10423	4	2293	NV	RiverMtns	36.0419	-114.876
BHS-047	Sheep	MN019246	MN028063	MN037080	MN036661	2013	BHS	10332	P1	2292	NV	RiverMtns_HemenwayPk	36.0419	-114.876
BHS-047	Sheep	MN019235	MN028052	MN037069	MN036650	2013	BHS	6164	11	1899	NV	RiverMtns_HemenwayPk	36.0419	-114.876
BHS-047	Sheep	MN019249	MN028066	MN037083	MN036664	2013	BHS	12805	15	2446	NV	RiverMtns_N	36.0419	-114.876
BHS-047	Sheep	MN019262	MN028079	MN037096	MN036677	2013	BHS	12928	46	2481	NV	SpringRange_N	36.1902	-115.412
BHS-047	Sheep	MN019255	MN028072	MN037089	MN036670	2013	BHS	12928	34	2468	NV	SpringRange_S	35.8239	-115.565
BHS-047	Sheep	MN019256	MN028073	MN037090	MN036671	2013	BHS	12928	35	2469	NV	SpringRange_S	35.8227	-115.565
BHS-047	Sheep	MN019257	MN028074	MN037091	MN036672	2013	BHS	12928	36	2470	NV	SpringRange_S	35.8809	-115.557
BHS-047	Sheep	MN019258	MN028075	MN037092	MN036673	2013	BHS	12928	38	2472	NV	SpringRange_S	35.8757	-115.608
BHS-048/MTG-001	Sheep	MN019361	MN028178	MN037195	MN036776	2015	BHS	14932	11	1833	NV	EHumboldtMtns	40.9207	-115.141
BHS-048/MTG-001	Sheep	MN019374	MN028191	MN037208	MN036789	2015	BHS	15590	5	1834	NV	EHumboldtMtns	40.9207	-115.141
BHS-048/MTG-001	Sheep	MN019169	MN027986	MN037003	MN036584	2010	BHS	3159	7	2174	NV	SnakeRange	39.2287	-114.158
BHS-049	Sheep	MN019194	MN028011	MN037028	MN036609	2012	BHS	497	49	877	NV	GrantRange	38.3198	-115.519
BHS-049	Sheep	MN019196	MN028013	MN037030	MN036611	2012	BHS	499	10	892	NV	PancakeRangeNBlackrockSummit	38.5597	-115.909
BHS-049	Sheep	MN019190	MN028007	MN037024	MN036605	2011	BHS	14866	5	651	NV	Pancakes	38.3491	-116.067
BHS-049	Sheep	MN019191	MN028008	MN037025	MN036606	2011	BHS	14866	9	634	NV	Pancakes	38.3491	-116.067
BHS-049	Sheep	MN019195	MN028012	MN037029	MN036610	2012	BHS	499	5	889	NV	Pancakes_S_TheWall	38.3491	-116.067
BHS-050-g /DG-006	Goat	MN019203	MN028020	MN037037	MN036618	2012	BHS	7537	2	1237	NV	Indian_Springs	41.0892	-116.945
BHS-050-g /DG-006	Goat	MN019204	MN028021	MN037038	MN036619	2012	BHS	7537	3	1238	NV	Indian_Springs	41.0892	-116.945
BHS-051	Sheep	MN019349	MN028166	MN037183	MN036764	2015	BHS	10525	1	4233	NV	LeppyHIlls_PilotRange	40.7886	-114.075
BHS-051	Sheep	MN019174	MN027991	MN037008	MN036589	2010	BHS	8770	1	10Li647	UT	PilotMt_LeppyHills	41.174	-114.012
BHS-051	Sheep	MN019178	MN027995	MN037012	MN036593	2010	BHS	11754	7	10-010-17lung	UT	PilotMt_LeppyHills	41.174	-114.012
BHS-052	Sheep	MN019377	MN028194	MN037211	MN036792	2015	BHS	16279	10	10191	NV	Montanas/TroutCrs	41.8009	-118.127
BHS-052	Sheep	MN019378	MN028195	MN037212	MN036793	2015	BHS	16279	P1	10193	NV	Montanas/TroutCrs	41.8009	-118.127
BHS-052	Sheep	MN019390	MN028207	MN037224	MN036805	2016	BHS	2019	21	10192-2/14/2016	NV	Montanas/TroutCrs	41.8009	-118.127
BHS-052	Sheep	MN019391	MN028208	MN037225	MN036806	2016	BHS	2019	22	4456-2/14/2016	NV	Montanas/TroutCrs	41.8009	-118.127
BHS-052	Sheep	MN019392	MN028209	MN037226	MN036807	2016	BHS	2019	23	4457-2/14/2016	NV	Montanas/TroutCrs	41.8009	-118.127
BHS-052	Sheep	MN019393	MN028210	MN037227	MN036808	2016	BHS	2019	24	4458-2/14/2016	NV	Montanas/TroutCrs	41.8009	-118.127
BHS-052	Sheep	MN019394	MN028211	MN037228	MN036809	2016	BHS	2019	28	4462-2/14/2016	NV	Montanas/TroutCrs	41.8009	-118.127
BHS-053	Sheep	MN019283	MN028100	MN037117	MN036698	2014	BHS	726	27	2651	NV	SantaRosas	41.4419	-117.726
BHS-053	Sheep	MN019212	MN028029	MN037046	MN036627	2012	BHS	12853	93	830-1407	NV	Snowstorm_Mtns	41.2934	-116.949
BHS-053	Sheep	MN019341	MN028158	MN037175	MN036756	2015	BHS	4278	4	CABS-4815	OR	Rattlesnake	42.3009	-117.665
BHS-053	Sheep	MN019385	MN028202	MN037219	MN036800	2016	BHS	793	104	CABS5176	OR	Rattlesnake	42.3009	-117.665
BHS-054	Sheep	MN019414	MN028231	MN037248	MN036829	2016	BHS	14944	1	16-18	NV	Slate/Fairview/MonteCristos	39.121626	-118.348
BHS-054	Sheep	MN019202	MN028019	MN037036	MN036617	2012	BHS	7404	P1	DBHS1242pooled	NV	SlateMtn	39.1852	-118.181
BHS-055/DS-096	Sheep	MN019184	MN028001	MN037018	MN036599	2011	BHS	10814	P1	636	NV	Snowstorm_Mtns	41.2934	-116.949
BHS-055/DS-096	Sheep	MN019185	MN028002	MN037019	MN036600	2011	BHS	10814	P2	637	NV	SNOWSTORM_MTNS	41.2934	-116.949
BHS-055/DS-096	Sheep	MN019186	MN028003	MN037020	MN036601	2011	BHS	12703	15	622	NV	SNOWSTORM_MTNS	41.2934	-116.949
BHS-055/DS-096	Sheep	MN019200	MN028017	MN037034	MN036615	2012	BHS	4901	3	840	NV	SNOWSTORM_MTNS	41.2934	-116.949
BHS-055/DS-096	Sheep	MN019201	MN028018	MN037035	MN036616	2012	BHS	4901	4	826/cbhs1201	NV	SNOWSTORM_MTNS	41.2934	-116.949
BHS-055/DS-096	Sheep	MN019211	MN028028	MN037045	MN036626	2012	BHS	12853	85	631-1399	NV	Snowstorm_Mtns	41.2934	-116.949
BHS-055/DS-096	Sheep	MN019490	MN028307	MN037324	MN036905	2017	BHS	N/A	N/A	10207	NV	Snowstorms	41.2934	-116.949
BHS-055/DS-096	Sheep	MN019491	MN028308	MN037325	MN036906	2017	BHS	N/A	N/A	10428	NV	Snowstorms	41.2934	-116.949
BHS-056	Sheep	MN019149	MN027966	MN036983	MN036564	2008	BHS	897	1	99LO3	OR	LOSTINE	45.2583	-117.324
BHS-057	Sheep	MN019379	MN028196	MN037213	MN036794	2015	BHS	16763	11	CABS-5255	OR	OWYHEE	42.5115	-117.22
BHS-058	Sheep	MN019155	MN027972	MN036989	MN036570	2008	BHS	9205	2	lamb1-2008-CSP	SD	CUSTER_SP	43.7464	-103.438
BHS-058	Sheep	MN019172	MN027989	MN037006	MN036587	2010	BHS	7222	7(4?)	1144Blamb	SD	SPRING_CR	44.0053	-103.46
BHS-059	Sheep	MN019373	MN028190	MN037207	MN036788	2015	BHS	15563	11	DD1	UT	DirtyDevil	37.877	-110.394
BHS-059	Sheep	MN019224	MN028041	MN037058	MN036639	2013	BHS	782	6	82x	UT	Escalante	37.6809	-111.472
BHS-059	Sheep	MN019225	MN028042	MN037059	MN036640	2013	BHS	782	8	85x	UT	Escalante	37.6809	-111.472
BHS-059	Sheep	MN019484	MN028301	MN037318	MN036899	2017	BHS	318	20	HM1	UT	HenryMtns	38.0662	-110.798
BHS-059	Sheep	MN019487	MN028304	MN037321	MN036902	2017	BHS	318	35	HM17	UT	HenryMtns	38.0662	-110.798
BHS-060	Sheep	MN019273	MN028090	MN037107	MN036688	2013	BHS	14335	2	13SE42	UT	EofThompson/NashWash	39.0652	-109.628
BHS-060	Sheep	MN019333	MN028150	MN037167	MN036748	2015	BHS	1736	26	E8222/R8222	UT	GreenRiv-NineMile_LongCy	39.8183	-109.895
BHS-060	Sheep	MN019331	MN028148	MN037165	MN036746	2015	BHS	1736	21	R8626/E8626	UT	GreenRiv-NineMile-JennyCy	39.8183	-109.895
BHS-060	Sheep	MN019334	MN028151	MN037168	MN036749	2015	BHS	1736	32	E8244	UT	GreenRiv-Rattlesnake_CoalCy	39.145	-110.115
BHS-060	Sheep	MN019332	MN028149	MN037166	MN036747	2015	BHS	1736	24	E9456	UT	GreenRiv-Rattlesnake_SandKnollsCy	39.145	-110.115
BHS-061	Sheep	MN019170	MN027987	MN037004	MN036585	2010	BHS	4322	4	10-008	UT	GoslinMtn	40.9617	-109.323
BHS-061	Sheep	MN019171	MN027988	MN037005	MN036586	2010	BHS	4322	5	10-010	UT	GoslinMtn	40.9617	-109.323
BHS-061	Sheep	MN019368	MN028185	MN037202	MN036783	2015	BHS	15446	P1	P1	UT	Lockart	38.315	-109.729
BHS-062	Sheep	MN019485	MN028302	MN037319	MN036900	2017	BHS	318	25	HM6	UT	HenryMtns	38.0662	-110.798
BHS-063	Sheep	MN019486	MN028303	MN037320	MN036901	2017	BHS	318	29	HM10	UT	HenryMtns	38.0662	-110.798
BHS-063	Sheep	MN019421	MN028238	MN037255	MN036836	2016	BHS	16383	72	KM35	UT	Kaiparowitz	37.4093	-111.693
BHS-064	Sheep	MN019404	MN028221	MN037238	MN036819	2016	BHS	2687	10	R1	UT	Hurricane	37.0319	-112.58
BHS-064	Sheep	MN019405	MN028222	MN037239	MN036820	2016	BHS	2687	11	L1	UT	Hurricane	37.0319	-112.58
BHS-065	Sheep	MN019422	MN028239	MN037256	MN036837	2016	BHS	16383	76	KM44	UT	Kaiparowitz	37.4093	-111.693
BHS-066	Sheep	MN019423	MN028240	MN037257	MN036838	2016	BHS	16383	82	KM57	UT	Kaiparowitz	37.4093	-111.693
BHS-067	Sheep	MN019382	MN028199	MN037216	MN036797	2016	BHS	422	11	LC3	UT	LakeCyn	40.0489	-110.744
BHS-067	Sheep	MN019383	MN028200	MN037217	MN036798	2016	BHS	422	14	LC6	UT	LakeCyn	40.0489	-110.744
BHS-067	Sheep	MN019356	MN028173	MN037190	MN036771	2015	BHS	13014	5	W05	UT	RedCyn-UintaMtns	40.904	-109.857
BHS-067	Sheep	MN019357	MN028174	MN037191	MN036772	2015	BHS	13014	8	W09	UT	RedCyn-UintaMtns	40.904	-109.857
BHS-068	Sheep	MN019222	MN028039	MN037056	MN036637	2013	BHS	508	3	3/148.31	UT	NSanRafael	39.0439	-110.611
BHS-069	Sheep	MN019369	MN028186	MN037203	MN036784	2015	BHS	15450	24	SJ-2	UT	SanJuan	38.4873	-109.567
BHS-070	Sheep	MN019370	MN028187	MN037204	MN036785	2015	BHS	15450	29	SJ-7	UT	SanJuan	38.4873	-109.567
BHS-071	Sheep	MN019384	MN028201	MN037218	MN036799	2016	BHS	422	15	StansburyRam010515	UT	StansburyMtns	40.5197	-112.609
BHS-071	Sheep	MN019386	MN028203	MN037220	MN036801	2016	BHS	1133	15	StansburyRam011516-1	UT	StansburyMtns	40.5197	-112.609
BHS-071	Sheep	MN019387	MN028204	MN037221	MN036802	2016	BHS	1133	16	StansburyEwe011516-2	UT	StansburyMtns	40.5197	-112.609
BHS-071	Sheep	MN019388	MN028205	MN037222	MN036803	2016	BHS	1133	20	StansburyRam012216-1	UT	StansburyMtns	40.5197	-112.609
BHS-071	Sheep	MN019389	MN028206	MN037223	MN036804	2016	BHS	1133	22	StansburyEwe012316	UT	StansburyMtns	40.5197	-112.609
BHS-072-g	Goat	KU986495	KU986500	KU986503	KU986506	2014	BHS	7753	3	06BB12lamb	WA	BLACK_BUTTE	46.0201	-117.086
BHS-072-g	Goat	MN019295	MN028112	MN037129	MN036710	2014	BHS	7828	8	14BB04lamb	WA	BLACK_BUTTE	46.0201	-117.086
BHS-072-g	Goat	MN019296	MN028113	MN037130	MN036711	2014	BHS	7831	3	14BB07b	WA	BLACK_BUTTE	46.0201	-117.086
BHS-072-g	Goat	MN019297	MN028114	MN037131	MN036712	2014	BHS	7831	4	14BB53	WA	BLACK_BUTTE	46.0201	-117.086
BHS-072-g	Goat	MN019304	MN028121	MN037138	MN036719	2014	BHS	11696	10	14BB22	WA	BLACK_BUTTE	46.0201	-117.086
BHS-072-g	Goat	MN019274	MN028091	MN037108	MN036689	2013	BHS	14432	9	06MV85	WA	MountainView_BlackButte	46.0201	-117.086
BHS-073	Sheep	MN019233	MN028050	MN037067	MN036648	2013	BHS	3356	4	TWR-A13	WA	Tieton	46.7273	-120.944
BHS-073	Sheep	MN019234	MN028051	MN037068	MN036649	2013	BHS	3356	5	TWR-B13	WA	Tieton	46.7273	-120.944
BHS-074	Sheep	MN019167	MN027984	MN037001	MN036582	2010	BHS	1880	4	MPURNA	WA	YAKIMA	46.8584	-120.48
BHS-074	Sheep	MN019176	MN027993	MN037010	MN036591	2010	BHS	10817	4	HTCSBN	WA	YAKIMA	46.7281	-120.43
BHS-075	Sheep	MN019436	MN028253	MN037270	MN036851	2016	BHS	HEL	13	15-23	WY	Absaroka-ClarksFork	44.9234	-109.389
BHS-075	Sheep	MN019469	MN028286	MN037303	MN036884	2016	BHS	HEL	46	15-52	WY	Absaroka-NorthFork	44.4463	-109.767
BHS-075	Sheep	MN019441	MN028258	MN037275	MN036856	2016	BHS	HEL	18	15-29	WY	Absaroka-SouthFork	44.2957	-109.522
BHS-076	Sheep	MN019428	MN028245	MN037262	MN036843	2016	BHS	HEL	5	15-8	WY	Absaroka-Meeteetse	44.0276	-109.111
BHS-076	Sheep	MN019445	MN028262	MN037279	MN036860	2016	BHS	HEL	22	15-34	WY	Jackson-GrosVentre	43.4205	-110.463
BHS-076	Sheep	MN019232	MN028049	MN037066	MN036647	2013	BHS	3319	37	13-19N	WY	SFShoshone	44.2957	-109.522
BHS-077	Sheep	MN019455	MN028272	MN037289	MN036870	2016	BHS	HEL	32	15-45	WY	Absaroka-Meeteetse	44.0276	-109.111
BHS-078	Sheep	MN019461	MN028278	MN037295	MN036876	2016	BHS	HEL	38	15-51	WY	Absaroka-Meeteetse	44.0276	-109.111
BHS-079	Sheep	MN019462	MN028279	MN037296	MN036877	2016	BHS	HEL	39	15-3	WY	Absaroka-NorthFork	44.4463	-109.767
BHS-080	Sheep	MN019429	MN028246	MN037263	MN036844	2016	BHS	HEL	6	15-9	WY	Absaroka-SouthFork	44.2957	-109.522
BHS-081	Sheep	MN019444	MN028261	MN037278	MN036859	2016	BHS	HEL	21	15-32	WY	Absaroka-SouthFork	44.2957	-109.522
BHS-081	Sheep	MN019426	MN028243	MN037260	MN036841	2016	BHS	HEL	3	15-4	WY	Jackson-Refuge	43.4205	-110.463
BHS-081	Sheep	MN019229	MN028046	MN037063	MN036644	2013	BHS	3319	20	13-1N	WY	NFShoshone	44.4463	-109.767
BHS-081	Sheep	MN019230	MN028047	MN037064	MN036645	2013	BHS	3319	22	13-4N	WY	NFShoshone	44.4463	-109.767
BHS-081	Sheep	MN019231	MN028048	MN037065	MN036646	2013	BHS	3319	30	13-12N	WY	SFShoshone	44.2957	-109.522
BHS-082	Sheep	MN019463	MN028280	MN037297	MN036878	2016	BHS	HEL	40	15-6	WY	Jackson-GrosVentre	43.4205	-110.463
BHS-082	Sheep	MN019471	MN028288	MN037305	MN036886	2016	BHS	HEL	48	15-27	WY	WhiskeyBasin-SheepRidge	43.2912	-109.631
BHS-082	Sheep	MN019450	MN028267	MN037284	MN036865	2016	BHS	HEL	27	15-40	WY	WhiskeyBasin-TorreyRim	43.4224	-109.572
BHS-083	Sheep	MN019425	MN028242	MN037259	MN036840	2016	BHS	HEL	2	15-2	WY	WhiskeyBasin-Dinwoody	43.1644	-109.64
BHS-083	Sheep	MN019427	MN028244	MN037261	MN036842	2016	BHS	HEL	4	15-5	WY	WhiskeyBasin-TorreyRim	43.4224	-109.572
BHS-083	Sheep	MN019439	MN028256	MN037273	MN036854	2016	BHS	HEL	16	15-26	WY	WhiskeyBasin-TorreyRim	43.4224	-109.572
BHS-084	Sheep	MN019452	MN028269	MN037286	MN036867	2016	BHS	HEL	29	15-42	WY	WhiskeyBasin-Dinwoody	43.1644	-109.64
BHS-084	Sheep	MN019468	MN028285	MN037302	MN036883	2016	BHS	HEL	45	15-18	WY	WhiskeyBasin-Dinwoody	43.1644	-109.64
BHS-085	Sheep	MN019443	MN028260	MN037277	MN036858	2016	BHS	HEL	20	15-31	WY	WhiskeyBasin-SheepRidge	43.2912	-109.631
BHS-086	Sheep	MN019456	MN028273	MN037290	MN036871	2016	BHS	HEL	33	15-46	WY	WhiskeyBasin-TorreyRim	43.4224	-109.572
BHS-087	Sheep	MN019430	MN028247	MN037264	MN036845	2016	BHS	HEL	7	15-11	CO	ClearCreek-Georgetown	39.761	-105.694
BHS-088	Sheep	MN019408	MN028225	MN037242	MN036823	2016	BHS	11138	1	Rocky	WI	MarshfieldZoo	44.6214	-90.192
DG-001	Goat	MN019505	MN028322	MN037339	MN036920	2011	DOGO	301	5	PINKY	ID	Herd7	46.7322	-116.675
DG-002	Goat	MN019510	MN028327	MN037344	MN036925	2011	DOGO	5202	2	4406	WA	Herd5	46.7586	-117.607
DG-003	Goat	MN019526	MN028345	MN037362	MN036943	2015	DOGO	365	8	A25	WA	Herd1	46.328	-117.067
DG-003	Goat	MN019515	MN028332	MN037349	MN036930	2013	DOGO	4013	16	16	WA	Herd4	46.5986	-120.509
DG-003	Goat	MN019511	MN028328	MN037345	MN036926	2011	DOGO	5861	17	Jolie	WA	Herd6	46.7586	-117.607
DG-004	Goat	MN019512	MN028329	MN037346	MN036927	2011	DOGO	5861	21	SplitEar	WA	Herd6	46.7586	-117.607
DG-005	Goat	MN019514	MN028331	MN037348	MN036929	2011	DOGO	1414	15	SNOWY	WA	Herd8	46.7586	-117.607
DG-005	Goat	MN019513	MN028330	MN037347	MN036928	2011	DOGO	1414	18	BALTHAZAR	WA	Herd8	46.7586	-117.607
DG-006/BHS-050-g	Goat	MN019509	MN028326	MN037343	MN036924	2013	DOGO	9866	P1	2288	NV	RubyMtns	40.3018	-115.5
DG-006/BHS-050-g	Goat	MN019519	MN028336	MN037353	MN036934	2014	DOGO	TBL	051_Betsy	051_Betsy	WA	Herd2	46.3342	-117.047
DG-006/BHS-050-g	Goat	MN019527	MN028346	MN037363	MN036944	2015	DOGO	15077	7	7	WA	Semasko	47.0249	-122.9
DG-007	Goat	MN019504	MN028321	MN037338	MN036919	2014	DOGO	4223	13	S1402679B	CA	FortIrwin	35.2443	-116.684
DG-008	Goat	MN019506	MN028323	MN037340	MN036921	2014	DOGO	2665	14	Goldie	ID	Herd3	46.7322	-116.675
DG-009	Goat	MN019517	MN028334	MN037351	MN036932	2014	DOGO	TBL	019_Jim_swab#1	019_Jimswab#1	WA	Herd2	46.3342	-117.047
DG-009	Goat	MN019522	MN028339	MN037356	MN036937	2014	DOGO	TBL	134_Dexter	134_Dexter	WA	Herd2	46.3342	-117.047
DG-009	Goat	MN019523	MN028340	MN037357	MN036938	2014	DOGO	TBL	135_Albert	135_Albert	WA	Herd2	46.3342	-117.047
DG-010	Goat	MN019520	MN028337	MN037354	MN036935	2014	DOGO	TBL	a	118_Jeff	WA	Herd2	46.3342	-117.047
DG-010	Goat	MF141087	MN028342	MN037359	MN036940	2014	DOGO	TBL	Crony	Crony	WA	Herd2	46.3342	-117.047
DG-011	Goat	MN019518	MN028335	MN037352	MN036933	2014	DOGO	TBL	d	028_Kara	WA	Herd2	46.3342	-117.047
DG-012	Goat	MN019516	MN028333	MN037350	MN036931	2014	DOGO	TBL	b	004_Julie	WA	Herd2	46.3342	-117.047
DG-012	Goat	MN019521	MN028338	MN037355	MN036936	2014	DOGO	TBL	c	124_Frank	WA	Herd2	46.3342	-117.047
DG-013	Goat	MN019525	MN028343	MN037360	MN036941	2014	DOGO	TBL	Cillian	Cillian	WA	Herd8	46.7586	-117.607
DG-013	Goat	MF141089	MN028344	MN037361	MN036942	2014	DOGO	TBL	Rigel	Rigel	WA	Herd8	46.7586	-117.607
DG-014	Goat	MN019524	MN028341	MN037358	MN036939	2014	DOGO	TBL	e	158_Gilligan	WA	Herd2	46.3342	-117.047
DG-015	Goat	MN019508	MN028325	MN037342	MN036923	2016	DOGO	TBL	N/A	Mooney	ID	Challis1	44.5012	-114.229
DG-016	Sheep	MN019507	MN028324	MN037341	MN036922	2016	DOGO	TBL	N/A	Iris	ID	Challis1	44.5012	-114.229
DS-001	Sheep	MH042498	MH087346	MH107512	MH107686	2011	DOSH	5580	1	1	West	UNK	N/A	N/A
DS-001	Sheep	MH042502	MH087350	MH107516	MH107690	2011	DOSH	5580	5	13	West	UNK	N/A	N/A
DS-002	Sheep	MH042492	MH087373	MH107541	MH107715	2011	DOSH	6207	3	10	West	UNK	N/A	N/A
DS-002	Sheep	MH042493	MH087374	MH107542	MH107716	2011	DOSH	6207	4	11	West	UNK	N/A	N/A
DS-003	Sheep	MH042494	MH087375	MH107543	MH107717	2011	DOSH	6207	5	5	West	UNK	N/A	N/A
DS-004	Sheep	MH042503	MH087351	MH107517	MH107691	2011	DOSH	5580	6	14	West	UNK	N/A	N/A
DS-004	Sheep	MH042505	MH087353	MH107519	MH107693	2011	DOSH	5580	8	17	West	UNK	N/A	N/A
DS-005	Sheep	MH042358	MH087251	MH107420	MH107593	2011	DOSH	3752	1	6	Central	UNK	N/A	N/A
DS-005	Sheep	MH042363	MH087256	MH107425	MH107598	2011	DOSH	3752	8	11	Central	UNK	N/A	N/A
DS-006	Sheep	MH042359	MH087252	MH107421	MH107594	2011	DOSH	3752	4	7	Central	UNK	N/A	N/A
DS-006	Sheep	MH042364	MH087257	MH107426	MH107599	2011	DOSH	3752	10	12	Central	UNK	N/A	N/A
DS-007	Sheep	MN019556	MN028375	MN037392	MN036973	2017	DOSH	N/A	N/A	7	West	UNK	N/A	N/A
DS-007	Sheep	MN019561	MN028380	MN037397	MN036978	2017	DOSH	N/A	N/A	19	West	UNK	N/A	N/A
DS-008	Sheep	MH042432	MH087282	MH107451	MH107624	2011	DOSH	4505	4	5	Eastern	UNK	N/A	N/A
DS-008	Sheep	MH042438	MH087288	MH107457	MH107630	2011	DOSH	4505	10	15	Eastern	UNK	N/A	N/A
DS-009	Sheep	MH042465	MH087290	MH107459	MH107632	2011	DOSH	4593	2	2	Eastern	UNK	N/A	N/A
DS-009	Sheep	MH042467	MH087292	MH107461	MH107634	2011	DOSH	4593	10	16	Eastern	UNK	N/A	N/A
DS-010	Sheep	MN019553	MN028372	MN037389	MN036970	2017	DOSH	246	6	1	Central	UNK	N/A	N/A
DS-010	Sheep	MN019554	MN028373	MN037390	MN036971	2017	DOSH	246	56	2	Central	UNK	N/A	N/A
DS-011	Sheep	MH042513	MH087379	MH107547	MH107721	2011	DOSH	6366	1	9	West	UNK	N/A	N/A
DS-011	Sheep	MH042514	MH087380	MH107548	MH107722	2011	DOSH	6366	3	3	West	UNK	N/A	N/A
DS-012	Sheep	MH042509	MH087342	MH107508	MH107682	2011	DOSH	5579	4	4	West	UNK	N/A	N/A
DS-013	Sheep	MH042510	MH087343	MH107509	MH107683	2011	DOSH	5579	6	6	West	UNK	N/A	N/A
DS-014	Sheep	MH042368	MH087385	MH107554	MH107728	2011	DOSH	6448	1	1	Central	UNK	N/A	N/A
DS-014	Sheep	MH042370	MH087387	MH107556	MH107730	2011	DOSH	6448	3	4	Central	UNK	N/A	N/A
DS-014	Sheep	MH042371	MH087388	MH107557	MH107731	2011	DOSH	6448	4	6	Central	UNK	N/A	N/A
DS-015	Sheep	MH042372	MH087389	MH107558	MH107732	2011	DOSH	6448	5	7	Central	UNK	N/A	N/A
DS-015	Sheep	MH042373	MH087390	MH107559	MH107733	2011	DOSH	6448	7	8	Central	UNK	N/A	N/A
DS-016	Sheep	MH042416	MH087298	MH107467	MH107640	2011	DOSH	4656	4	12	Central	UNK	N/A	N/A
DS-016	Sheep	MH042418	MH087300	MH107469	MH107642	2011	DOSH	4656	6	18	Central	UNK	N/A	N/A
DS-017	Sheep	MH042454	MH087330	MH107499	MH107672	2011	DOSH	5450	4	14	Central	UNK	N/A	N/A
DS-017	Sheep	MH042457	MH087333	MH107502	MH107675	2011	DOSH	5450	8	22	Central	UNK	N/A	N/A
DS-018	Sheep	MH042420	MH087302	MH107471	MH107644	2011	DOSH	4656	8	24	Central	UNK	N/A	N/A
DS-018	Sheep	MH042421	MH087303	MH107472	MH107645	2011	DOSH	4656	9	26	Central	UNK	N/A	N/A
DS-019	Sheep	MN019541	MN028360	MN037377	MN036958	2011	DOSH	4360	42	384	West	UNK	N/A	N/A
DS-019	Sheep	MN019542	MN028361	MN037378	MN036959	2011	DOSH	4360	44	381	West	UNK	N/A	N/A
DS-020	Sheep	MH042482	MH087401	MH107570	MH107744	2011	DOSH	6530	5	9	Central	UNK	N/A	N/A
DS-020	Sheep	MH042483	MH087402	MH107571	MH107745	2011	DOSH	6530	6	11	Central	UNK	N/A	N/A
DS-021	Sheep	MH042401	MH087357	MH107523	MH107697	2011	DOSH	5595	2	8	Central	UNK	N/A	N/A
DS-021	Sheep	MH042402	MH087358	MH107524	MH107698	2011	DOSH	5595	3	10	Central	UNK	N/A	N/A
DS-022	Sheep	MH042469	MH087313	MH107482	MH107655	2011	DOSH	5033	5	8	Eastern	UNK	N/A	N/A
DS-022	Sheep	MH042515	MH087381	MH107549	MH107723	2011	DOSH	6366	5	5	West	UNK	N/A	N/A
DS-023	Sheep	MH042433	MH087283	MH107452	MH107625	2011	DOSH	4505	5	7	Eastern	UNK	N/A	N/A
DS-023	Sheep	MN019547	MN028366	MN037383	MN036964	2013	DOSH	5330	119	A0401	West	UNK	N/A	N/A
DS-024	Sheep	MH042461	MH087306	MH107475	MH107648	2011	DOSH	4876	4	19	West	UNK	N/A	N/A
DS-024	Sheep	MH042462	MH087307	MH107476	MH107649	2011	DOSH	4876	5	20	West	UNK	N/A	N/A
DS-025	Sheep	MH107408	MH087406	MH107575	MH107749	2011	DOSH	6793	1	1	Central	UNK	N/A	N/A
DS-025	Sheep	MH107409	MH087407	MH107576	MH107750	2011	DOSH	6793	5	5	Central	UNK	N/A	N/A
DS-026	Sheep	MH107395	MH087293	MH107462	MH107635	2011	DOSH	4597	2	2	West	UNK	N/A	N/A
DS-027	Sheep	MH107396	MH087294	MH107463	MH107636	2011	DOSH	4597	3	3	West	UNK	N/A	N/A
DS-028	Sheep	MH107397	MH087295	MH107464	MH107637	2011	DOSH	4597	4	4	West	UNK	N/A	N/A
DS-029	Sheep	MH042488	MH087324	MH107493	MH107666	2011	DOSH	5392	1	6	West	UNK	N/A	N/A
DS-030	Sheep	MH042491	MH087372	MH107540	MH107714	2011	DOSH	6207	1	7	West	UNK	N/A	N/A
DS-031	Sheep	MH042499	MH087347	MH107513	MH107687	2011	DOSH	5580	2	8	West	UNK	N/A	N/A
DS-032	Sheep	MH042500	MH087348	MH107514	MH107688	2011	DOSH	5580	3	9	West	UNK	N/A	N/A
DS-033	Sheep	MH042501	MH087349	MH107515	MH107689	2011	DOSH	5580	4	12	West	UNK	N/A	N/A
DS-034	Sheep	MH042489	MH087325	MH107494	MH107667	2011	DOSH	5392	6	15	West	UNK	N/A	N/A
DS-035	Sheep	MH042504	MH087352	MH107518	MH107692	2011	DOSH	5580	7	16	West	UNK	N/A	N/A
DS-036	Sheep	MH042495	MH087376	MH107544	MH107718	2011	DOSH	6207	8	18	West	UNK	N/A	N/A
DS-037	Sheep	MH042496	MH087377	MH107545	MH107719	2011	DOSH	6207	9	19	West	UNK	N/A	N/A
DS-038	Sheep	MH042506	MH087354	MH107520	MH107694	2011	DOSH	5580	9	20	West	UNK	N/A	N/A
DS-039	Sheep	MH042507	MH087355	MH107521	MH107695	2011	DOSH	5580	10	21	West	UNK	N/A	N/A
DS-040	Sheep	MH042490	MH087326	MH107495	MH107668	2011	DOSH	5392	10	22	West	UNK	N/A	N/A
DS-041	Sheep	MH042497	MH087378	MH107546	MH107720	2011	DOSH	6207	10	23	West	UNK	N/A	N/A
DS-042	Sheep	MN019557	MN028376	MN037393	MN036974	2017	DOSH	N/A	N/A	10	West	UNK	N/A	N/A
DS-043	Sheep	MN019558	MN028377	MN037394	MN036975	2017	DOSH	N/A	N/A	11	West	UNK	N/A	N/A
DS-044	Sheep	MH107391	MH087260	MH107429	MH107602	2011	DOSH	4242	2	2	Central	UNK	N/A	N/A
DS-045	Sheep	MH107392	MH087261	MH107430	MH107603	2011	DOSH	4242	4	4	Central	UNK	N/A	N/A
DS-046	Sheep	MH107403	MH087363	MH107531	MH107705	2011	DOSH	5779	5	5	Central	UNK	N/A	N/A
DS-047	Sheep	MH107390	MH087259	MH107428	MH107601	2011	DOSH	4242	1	1a	Central	UNK	N/A	N/A
DS-048	Sheep	MH107402	MH087362	MH107530	MH107704	2011	DOSH	5779	1	1b	Central	UNK	N/A	N/A
DS-049	Sheep	MH042360	MH087253	MH107422	MH107595	2011	DOSH	3752	5	8	Central	UNK	N/A	N/A
DS-050	Sheep	MH042361	MH087254	MH107423	MH107596	2011	DOSH	3752	6	9	Central	UNK	N/A	N/A
DS-051	Sheep	MH042362	MH087255	MH107424	MH107597	2011	DOSH	3752	7	10	Central	UNK	N/A	N/A
DS-052	Sheep	MH042375	MH087410	MH107579	MH107753	2011	DOSH	7139	1	1	Central	UNK	N/A	N/A
DS-053	Sheep	MH042376	MH087411	MH107580	MH107754	2011	DOSH	7139	2	2	Central	UNK	N/A	N/A
DS-054	Sheep	MH042377	MH087412	MH107581	MH107755	2011	DOSH	7139	3	3	Central	UNK	N/A	N/A
DS-055	Sheep	MH042378	MH087413	MH107582	MH107756	2011	DOSH	7139	4	4	Central	UNK	N/A	N/A
DS-056	Sheep	MH042379	MH087414	MH107583	MH107757	2011	DOSH	7139	5	5	Central	UNK	N/A	N/A
DS-057	Sheep	MH042380	MH087415	MH107584	MH107758	2011	DOSH	7139	6	6	Central	UNK	N/A	N/A
DS-058	Sheep	MH042381	MH087416	MH107585	MH107759	2011	DOSH	7139	9	7	Central	UNK	N/A	N/A
DS-059	Sheep	MN019535	MN028354	MN037371	MN036952	2011	DOSH	1057	10	#16	Central	UNK	N/A	N/A
DS-060	Sheep	MN019536	MN028355	MN037372	MN036953	2011	DOSH	1057	11	#35	Central	UNK	N/A	N/A
DS-061	Sheep	MN019537	MN028356	MN037373	MN036954	2011	DOSH	1057	12	#56	Central	UNK	N/A	N/A
DS-062	Sheep	MH042439	MH087262	MH107431	MH107604	2011	DOSH	4308	1	1	Central	UNK	N/A	N/A
DS-063	Sheep	MH042440	MH087263	MH107432	MH107605	2011	DOSH	4308	2	2	Central	UNK	N/A	N/A
DS-064	Sheep	MH042441	MH087264	MH107433	MH107606	2011	DOSH	4308	3	3	Central	UNK	N/A	N/A
DS-065	Sheep	MH042442	MH087265	MH107434	MH107607	2011	DOSH	4308	4	4	Central	UNK	N/A	N/A
DS-066	Sheep	MH042443	MH087266	MH107435	MH107608	2011	DOSH	4308	6	5	Central	UNK	N/A	N/A
DS-067	Sheep	MH042444	MH087267	MH107436	MH107609	2011	DOSH	4308	7	6	Central	UNK	N/A	N/A
DS-068	Sheep	MH042445	MH087268	MH107437	MH107610	2011	DOSH	4308	8	7	Central	UNK	N/A	N/A
DS-069	Sheep	MH042446	MH087269	MH107438	MH107611	2011	DOSH	4308	9	8	Central	UNK	N/A	N/A
DS-070	Sheep	MH042447	MH087270	MH107439	MH107612	2011	DOSH	4308	10	9	Central	UNK	N/A	N/A
DS-071	Sheep	MH042382	MH087408	MH107577	MH107751	2011	DOSH	7088	1	1	Eastern	UNK	N/A	N/A
DS-072	Sheep	MH042383	MH087409	MH107578	MH107752	2011	DOSH	7088	3	2	Eastern	UNK	N/A	N/A
DS-073	Sheep	MH042464	MH087289	MH107458	MH107631	2011	DOSH	4593	1	1	Eastern	UNK	N/A	N/A
DS-074	Sheep	MH042430	MH087280	MH107449	MH107622	2011	DOSH	4505	2	3	Eastern	UNK	N/A	N/A
DS-075	Sheep	MH042431	MH087281	MH107450	MH107623	2011	DOSH	4505	3	4	Eastern	UNK	N/A	N/A
DS-076	Sheep	MH042466	MH087291	MH107460	MH107633	2011	DOSH	4593	4	6	Eastern	UNK	N/A	N/A
DS-077	Sheep	MH042470	MH087314	MH107483	MH107656	2011	DOSH	5033	6	9	Eastern	UNK	N/A	N/A
DS-078	Sheep	MH042434	MH087284	MH107453	MH107626	2011	DOSH	4505	6	10	Eastern	UNK	N/A	N/A
DS-079	Sheep	MH042471	MH087315	MH107484	MH107657	2011	DOSH	5033	7	11	Eastern	UNK	N/A	N/A
DS-080	Sheep	MH042435	MH087285	MH107454	MH107627	2011	DOSH	4505	7	12	Eastern	UNK	N/A	N/A
DS-081	Sheep	MH042436	MH087286	MH107455	MH107628	2011	DOSH	4505	8	13	Eastern	UNK	N/A	N/A
DS-082	Sheep	MH042437	MH087287	MH107456	MH107629	2011	DOSH	4505	9	14	Eastern	UNK	N/A	N/A
DS-083	Sheep	MH042472	MH087316	MH107485	MH107658	2011	DOSH	5033	10	17	Eastern	UNK	N/A	N/A
DS-084	Sheep	MN019529	MN028348	MN037365	MN036946	2008	DOSH	4972	12	Weiser08-0235-7	Central	UNK	N/A	N/A
DS-085	Sheep	MN019530	MN028349	MN037366	MN036947	2008	DOSH	4972	13	Weiser08-0235-8	Central	UNK	N/A	N/A
DS-086	Sheep	MN019528	MN028347	MN037364	MN036945	2008	DOSH	4972	10	Weiser08-0235-5	Central	UNK	N/A	N/A
DS-087	Sheep	MN019534	MN028353	MN037370	MN036951	2010	DOSH	1555	14	186215	Central	UNK	N/A	N/A
DS-088	Sheep	MH042448	MH087309	MH107478	MH107651	2011	DOSH	5017	1	1	Central	UNK	N/A	N/A
DS-089	Sheep	MH042449	MH087310	MH107479	MH107652	2011	DOSH	5017	3	2	Central	UNK	N/A	N/A
DS-090	Sheep	MH042450	MH087311	MH107480	MH107653	2011	DOSH	5017	4	3	Central	UNK	N/A	N/A
DS-091	Sheep	MH042487	MH087361	MH107529	MH107703	2011	DOSH	5684	10	4	Central	UNK	N/A	N/A
DS-092	Sheep	MN019555	MN028374	MN037391	MN036972	2017	DOSH	246	65	3	Central	UNK	N/A	N/A
DS-093	Sheep	MN019559	MN028378	MN037395	MN036976	2017	DOSH	N/A	N/A	162	Central	UNK	N/A	N/A
DS-094	Sheep	MN019544	MN028363	MN037380	MN036961	2011	DOSH	15155	5	648	West	UNK	N/A	N/A
DS-095	Sheep	MN019545	MN028364	MN037381	MN036962	2011	DOSH	15155	6	649	West	UNK	N/A	N/A
DS-096/ BHS-055	Sheep	MN019543	MN028362	MN037379	MN036960	2011	DOSH	12703	16	623	West	UNK	N/A	N/A
DS-097	Sheep	MH107401	MH087356	MH107522	MH107696	2011	DOSH	5581	2	2	West	UNK	N/A	N/A
DS-098	Sheep	MH042516	MH087382	MH107550	MH107724	2011	DOSH	6366	7	7	West	UNK	N/A	N/A
DS-099	Sheep	MH042473	MH087319	MH107488	MH107661	2011	DOSH	5380	1	8	West	UNK	N/A	N/A
DS-100	Sheep	MH042459	MH087304	MH107473	MH107646	2011	DOSH	4876	2	10	West	UNK	N/A	N/A
DS-101	Sheep	MH042365	MH087248	MH107417	MH107590	2011	DOSH	3538	2	11	West	UNK	N/A	N/A
DS-102	Sheep	MH042474	MH087320	MH107489	MH107662	2011	DOSH	5380	2	12	West	UNK	N/A	N/A
DS-103	Sheep	MH042366	MH087249	MH107418	MH107591	2011	DOSH	3538	3	13	West	UNK	N/A	N/A
DS-104	Sheep	MH042460	MH087305	MH107474	MH107647	2011	DOSH	4876	3	14	West	UNK	N/A	N/A
DS-105	Sheep	MH042475	MH087321	MH107490	MH107663	2011	DOSH	5380	3	15	West	UNK	N/A	N/A
DS-106	Sheep	MH042508	MH087341	MH107507	MH107681	2011	DOSH	5579	3	16	West	UNK	N/A	N/A
DS-107	Sheep	MH042476	MH087322	MH107491	MH107664	2011	DOSH	5380	4	17	West	UNK	N/A	N/A
DS-108	Sheep	MH042477	MH087323	MH107492	MH107665	2011	DOSH	5380	7	22	West	UNK	N/A	N/A
DS-109	Sheep	MH042511	MH087344	MH107510	MH107684	2011	DOSH	5579	7	23	West	UNK	N/A	N/A
DS-110	Sheep	MH042367	MH087250	MH107419	MH107592	2011	DOSH	3538	9	24	West	UNK	N/A	N/A
DS-111	Sheep	MH042512	MH087345	MH107511	MH107685	2011	DOSH	5579	10	25	West	UNK	N/A	N/A
DS-112	Sheep	MH042463	MH087308	MH107477	MH107650	2011	DOSH	4876	10	26	West	UNK	N/A	N/A
DS-113	Sheep	MN019560	MN028379	MN037396	MN036977	2017	DOSH	N/A	N/A	14	West	UNK	N/A	N/A
DS-114	Sheep	MN019562	MN028381	MN037398	MN036979	2017	DOSH	N/A	N/A	6	West	UNK	N/A	N/A
DS-115	Sheep	MH042392	MH087418	MH107587	MH107761	2011	DOSH	7567	1	2	Central	UNK	N/A	N/A
DS-116	Sheep	MH042369	MH087386	MH107555	MH107729	2011	DOSH	6448	2	3	Central	UNK	N/A	N/A
DS-117	Sheep	MH042393	MH087419	MH107588	MH107762	2011	DOSH	7567	4	5	Central	UNK	N/A	N/A
DS-118	Sheep	MH042394	MH087420	MH107589	MH107763	2011	DOSH	7567	9	9	Central	UNK	N/A	N/A
DS-119	Sheep	MH042374	MH087391	MH107560	MH107734	2011	DOSH	6448	10	10	Central	UNK	N/A	N/A
DS-120	Sheep	MN019552	MN028371	MN037388	MN036969	2016	DOSH	N/A	N/A	Fiona	Central	UNK	N/A	N/A
DS-121	Sheep	MH107400	MH087318	MH107487	MH107660	2011	DOSH	5377	7	7	Central	UNK	N/A	N/A
DS-122	Sheep	MH107398	MH087312	MH107481	MH107654	2011	DOSH	5029	9	9	Central	UNK	N/A	N/A
DS-123	Sheep	MH107394	MH087279	MH107448	MH107621	2011	DOSH	4383	13	13	Central	UNK	N/A	N/A
DS-124	Sheep	MH107393	MH087278	MH107447	MH107620	2011	DOSH	4383	6	6a	Central	UNK	N/A	N/A
DS-125	Sheep	MH107399	MH087317	MH107486	MH107659	2011	DOSH	5377	6	6b	Central	UNK	N/A	N/A
DS-126	Sheep	MH107404	MH087368	MH107536	MH107710	2011	DOSH	6206	1	1	Central	UNK	N/A	N/A
DS-127	Sheep	MH107405	MH087369	MH107537	MH107711	2011	DOSH	6206	2	2	Central	UNK	N/A	N/A
DS-128	Sheep	MH107407	MH087371	MH107539	MH107713	2011	DOSH	6206	4	4	Central	UNK	N/A	N/A
DS-129	Sheep	MH042414	MH087296	MH107465	MH107638	2011	DOSH	4656	1	5	Central	UNK	N/A	N/A
DS-130	Sheep	MH042451	MH087327	MH107496	MH107669	2011	DOSH	5450	1	6	Central	UNK	N/A	N/A
DS-131	Sheep	MH042452	MH087328	MH107497	MH107670	2011	DOSH	5450	2	7	Central	UNK	N/A	N/A
DS-132	Sheep	MH042415	MH087297	MH107466	MH107639	2011	DOSH	4656	3	9	Central	UNK	N/A	N/A
DS-133	Sheep	MH042453	MH087329	MH107498	MH107671	2011	DOSH	5450	3	11	Central	UNK	N/A	N/A
DS-134	Sheep	MH042403	MH087359	MH107525	MH107699	2011	DOSH	5595	4	13	Central	UNK	N/A	N/A
DS-135	Sheep	MH042417	MH087299	MH107468	MH107641	2011	DOSH	4656	5	15	Central	UNK	N/A	N/A
DS-136	Sheep	MH042455	MH087331	MH107500	MH107673	2011	DOSH	5450	5	16	Central	UNK	N/A	N/A
DS-137	Sheep	MH042404	MH087360	MH107526	MH107700	2011	DOSH	5595	6	17	Central	UNK	N/A	N/A
DS-138	Sheep	MH042456	MH087332	MH107501	MH107674	2011	DOSH	5450	6	19	Central	UNK	N/A	N/A
DS-139	Sheep	MH042419	MH087301	MH107470	MH107643	2011	DOSH	4656	7	20	Central	UNK	N/A	N/A
DS-140	Sheep	MH042388	MH087338	MH107504	MH107678	2011	DOSH	5577	7	21	Central	UNK	N/A	N/A
DS-141	Sheep	MH042405	MH042313	MH107527	MH107701	2011	DOSH	5595	8	23	Central	UNK	N/A	N/A
DS-142	Sheep	MH042406	MH042314	MH107528	MH107702	2011	DOSH	5595	9	25	Central	UNK	N/A	N/A
DS-143	Sheep	MH042390	MH087339	MH107505	MH107679	2011	DOSH	5577	9	27	Central	UNK	N/A	N/A
DS-144	Sheep	MH042391	MH087340	MH107506	MH107680	2011	DOSH	5577	10	28	Central	UNK	N/A	N/A
DS-145	Sheep	MH042458	MH087334	MH107503	MH107676	2011	DOSH	5450	10	29	Central	UNK	N/A	N/A
DS-146	Sheep	MH107389	MH087258	MH107427	MH107600	2011	DOSH	4064	3	3a	Central	UNK	N/A	N/A
DS-147	Sheep	MH107406	MH087370	MH107538	MH107712	2011	DOSH	6206	3	3b	Central	UNK	N/A	N/A
DS-148	Sheep	MN019533	MN028352	MN037369	MN036950	2009	DOSH	11512	3	K3014post	West	UNK	N/A	N/A
DS-149	Sheep	MN019531	MN028350	MN037367	MN036948	2009	DOSH	9880	5	K3115	West	UNK	N/A	N/A
DS-150	Sheep	MN019532	MN028351	MN037368	MN036949	2009	DOSH	11065	2	R4762	West	UNK	N/A	N/A
DS-151	Sheep	MH042423	MH087383	MH107551	MH107725	2011	DOSH	6367	2	1	West	UNK	N/A	N/A
DS-152	Sheep	MH042395	MH087417	MH107586	MH107760	2011	DOSH	7502	4	2	West	UNK	N/A	N/A
DS-153	Sheep	MH042424	MH087384	MH107552	MH107726	2011	DOSH	6367	8	3	West	UNK	N/A	N/A
DS-154	Sheep	MN019540	MN028359	MN037376	MN036957	2011	DOSH	4360	32	315	West	UNK	N/A	N/A
DS-155	Sheep	MN019538	MN028357	MN037374	MN036955	2011	DOSH	3969	29	29	West	UNK	N/A	N/A
DS-156	Sheep	MN019539	MN028358	MN037375	MN036956	2011	DOSH	3969	35	35	West	UNK	N/A	N/A
DS-157	Sheep	MN019551	MN028370	MN037387	MN036968	2013	DOSH	5330	151	5990	West	UNK	N/A	N/A
DS-158	Sheep	MN019549	MN028368	MN037385	MN036966	2013	DOSH	5330	123	7560	West	UNK	N/A	N/A
DS-159	Sheep	MN019550	MN028369	MN037386	MN036967	2013	DOSH	5330	125	13808	West	UNK	N/A	N/A
DS-160	Sheep	MN019548	MN028367	MN037384	MN036965	2013	DOSH	5330	121	13982	West	UNK	N/A	N/A
DS-161	Sheep	MN019546	MN028365	MN037382	MN036963	2013	DOSH	5330	118	A1442	West	UNK	N/A	N/A
DS-162	Sheep	MH042396	MH087392	MH107561	MH107735	2011	DOSH	6529	1	1	Eastern	UNK	N/A	N/A
DS-163	Sheep	MH042426	MH087364	MH107532	MH107706	2011	DOSH	6070	3	2	Eastern	UNK	N/A	N/A
DS-164	Sheep	MH042397	MH087393	MH107562	MH107736	2011	DOSH	6529	3	3	Eastern	UNK	N/A	N/A
DS-165	Sheep	MH042427	MH087365	MH107533	MH107707	2011	DOSH	6070	4	4	Eastern	UNK	N/A	N/A
DS-166	Sheep	MH042398	MH087394	MH107563	MH107737	2011	DOSH	6529	4	5	Eastern	UNK	N/A	N/A
DS-167	Sheep	MH042399	MH087395	MH107564	MH107738	2011	DOSH	6529	6	6	Eastern	UNK	N/A	N/A
DS-168	Sheep	MH042400	MH087396	MH107565	MH107739	2011	DOSH	6529	8	7	Eastern	UNK	N/A	N/A
DS-169	Sheep	MH042428	MH087366	MH107534	MH107708	2011	DOSH	6070	9	8	Eastern	UNK	N/A	N/A
DS-170	Sheep	MH042429	MH087367	MH107535	MH107709	2011	DOSH	6070	10	9	Eastern	UNK	N/A	N/A
DS-171	Sheep	MH042407	MH087271	MH107440	MH107613	2011	DOSH	4381	1	1	Central	UNK	N/A	N/A
DS-172	Sheep	MH042478	MH087397	MH107566	MH107740	2011	DOSH	6530	1	2	Central	UNK	N/A	N/A
DS-173	Sheep	MH042408	MH087272	MH107441	MH107614	2011	DOSH	4381	2	3	Central	UNK	N/A	N/A
DS-174	Sheep	MH042479	MH087398	MH107567	MH107741	2011	DOSH	6530	2	4	Central	UNK	N/A	N/A
DS-175	Sheep	MH042409	MH087273	MH107442	MH107615	2011	DOSH	4381	3	5	Central	UNK	N/A	N/A
DS-176	Sheep	MH042480	MH087399	MH107568	MH107742	2011	DOSH	6530	3	6	Central	UNK	N/A	N/A
DS-177	Sheep	MH042481	MH087400	MH107569	MH107743	2011	DOSH	6530	4	7	Central	UNK	N/A	N/A
DS-178	Sheep	MH042410	MH087274	MH107443	MH107616	2011	DOSH	4381	4	8	Central	UNK	N/A	N/A
DS-179	Sheep	MH042411	MH087275	MH107444	MH107617	2011	DOSH	4381	6	10	Central	UNK	N/A	N/A
DS-180	Sheep	MH042412	MH087276	MH107445	MH107618	2011	DOSH	4381	7	12	Central	UNK	N/A	N/A
DS-181	Sheep	MH042484	MH087403	MH107572	MH107746	2011	DOSH	6530	7	13	Central	UNK	N/A	N/A
DS-182	Sheep	MH042413	MH087277	MH107446	MH107619	2011	DOSH	4381	9	14	Central	UNK	N/A	N/A
DS-183	Sheep	MH042485	MH087404	MH107573	MH107747	2011	DOSH	6530	9	15	Central	UNK	N/A	N/A
DS-184	Sheep	MH042486	MH087405	MH107574	MH107748	2011	DOSH	6530	10	16	Central	UNK	N/A	N/A
MTG-001/BHS-048	Sheep	MN019492	MN028309	MN037326	MN036907	2010	MTGO	3093	5	3535	NV	EHumboldtMtns	40.9207	-115.141
MTG-001/BHS-048	Sheep	MN019497	MN028314	MN037331	MN036912	2014	MTGO	8788	P2	MG3427LRT	NV	EHumboldtMtns	40.9207	-115.141
MTG-001/BHS-048	Sheep	MN019502	MN028319	MN037336	MN036917	2017	MTGO	1510	15	17-16	NV	EHUMBOLDTS	40.9207	-115.141
MTG-001/BHS-048	Sheep	MN019494	MN028311	MN037328	MN036909	2012	MTGO	1410	39	1079	NV	RubyMtns_Lamoille	40.6794	-115.429
MTG-001/BHS-048	Sheep	MN019495	MN028312	MN037329	MN036910	2012	MTGO	1410	41	1081	NV	RubyMtns_Lamoille	40.6794	-115.429
MTG-002	Sheep	MN019493	MN028310	MN037327	MN036908	2011	MTGO	12827	1	2387	NV	RubyMtns	40.3018	-115.5
MTG-002	Sheep	MN019496	MN028313	MN037330	MN036911	2012	MTGO	1410	45	1086	NV	RubyMtns_Lamoille	40.6794	-115.429
MTG-003	Sheep	MN019503	MN028320	MN037337	MN036918	2017	MTGO	1531	3	HM-15	UT	Timpanogas	40.3457	-111.639
MTG-003	Sheep	MN019498	MN028315	MN037332	MN036913	2015	MTGO	14500	9	17	UT	WillardPk	41.3812	-111.984
MTG-003	Sheep	MN019499	MN028316	MN037333	MN036914	2015	MTGO	14500	11	19	UT	WillardPk	41.3812	-111.984
MTG-004/BHS-032	Sheep	MN019501	MN028318	MN037335	MN036916	2016	MTGO	15101	6	55870	MT	CastleCrnearTomMiner	45.3485	-111.078
MTG-005/BHS-037	Sheep	MN019500	MN028317	MN037334	MN036915	2016	MTGO	14317	2	MTGF002	SD	BattleCreek	43.8923	-103.455
out	Goat	PRJNA63641	PRJNA63641	PRJNA63641	PRJNA63641	2010	DOGO	N/A	N/A	SC01	China	UNK	N/A	N/A
out	Goat	PRJNA253501	PRJNA253501	PRJNA253501	PRJNA253501	2010	DOGO	N/A	N/A	TC-1	China	UNK	N/A	N/A
out	Goat	PRJNA253502	PRJNA253502	PRJNA253502	PRJNA253502	2010	DOGO	N/A	N/A	TC-2	China	UNK	N/A	N/A
out	Goat	PRJNA253503	PRJNA253503	PRJNA253503	PRJNA253503	2010	DOGO	N/A	N/A	TC-3	China	UNK	N/A	N/A
out	Goat	PRJNA253504	PRJNA253504	PRJNA253504	PRJNA253504	2010	DOGO	N/A	N/A	TC-4	China	UNK	N/A	N/A
out	Goat	PRJNA253506	PRJNA253506	PRJNA253506	PRJNA253506	2010	DOGO	N/A	N/A	TC-5	China	UNK	N/A	N/A
out	Goat	PRJNA253509	PRJNA253509	PRJNA253509	PRJNA253509	2010	DOGO	N/A	N/A	TC-7	China	UNK	N/A	N/A
out	Goat	PRJNA253511	PRJNA253511	PRJNA253511	PRJNA253511	2010	DOGO	N/A	N/A	TC-8	China	UNK	N/A	N/A
out	Sheep	KV765937	KV765937	KV765937	KV765937	1976	DOSH	N/A	N/A	Y98	Australia	UNK	N/A	N/A
